# Supplementary material for: The brown adipocyte protein CIDEA promotes lipid droplet fusion via a phosphatidic acid-binding amphipathic helix
Source: eLife. 2015 Nov 26;4:e07485. doi: 10.7554/eLife.07485 (PMC4755750; doi:10.7554/eLife.07485)
Supplement: Figure 6—source data 1. — DOI: http://dx.doi.org/10.7554/eLife.07485.017 [file elife-07485-fig6-data1.zip]

Archive with 1 entries (1 files):
- Figure 6-source data 1.pdf
